# Supplementary material for: Cognitive Function Is Associated with the Genetically Determined Efficiency of DNA Repair Mechanisms
Source: Genes (Basel). 2024 Jan 24;15(2):153. doi: 10.3390/genes15020153 (PMC10888195; doi:10.3390/genes15020153)
Supplement: Supplementary file 1 [file genes-15-00153-s001.zip]

Archive with 1 entries (1 files):
- genes-2738464-supplementary.pdf
